# Supplementary material for: Digital Alchemy: The Rise of Machine and Deep Learning in Small-Molecule Drug Discovery
Source: Int J Mol Sci. 2025 Jul 16;26(14):6807. doi: 10.3390/ijms26146807 (PMC12295739; doi:10.3390/ijms26146807)
Supplement: Supplementary file 1 [file ijms-26-06807-s001.zip]

Archive with 1 entries (1 files):
- ijms-3736020-supplementary.pdf
